# Supplementary material for: Renal Dysfunction and Serum Sodium-Based Risk Stratification for In-Hospital Mortality in Liver Cirrhosis
Source: Medicina (Kaunas). 2026 Jul 2;62(7):1274. doi: 10.3390/medicina62071274 (PMC13413595; doi:10.3390/medicina62071274)
Supplement: Supplementary file 1 [file medicina-62-01274-s001.zip]

Archive with 1 entries (1 files):
- medicina-4322082-supplementary.pdf
